# Supplementary material for: Insights into the Cellular Localization and Functional Properties of TSPYL5 Protein
Source: Int J Mol Sci. 2023 Dec 19;25(1):39. doi: 10.3390/ijms25010039 (PMC10779080; doi:10.3390/ijms25010039)
Supplement: Supplementary file 1 [file ijms-25-00039-s001.zip]

Archive with 6 entries (6 files):
- Figure S1 - NOD prediction.pdf
- Figure S2 - NES prediction.pdf
- Table S1 - Bioinformatic analysis.xlsx
- Table S2 - Enrichment_Analysis_Visualizer_data_GO Biological Process 2023.csv
- Table S3 - Enrichment_Analysis_Visualizer_data_GO Molecular Function 2023.csv
- Table S4 - Enrichment_Analysis_Visualizer_data_GO Cellular Component 2023.csv
