# Supplementary material for: Insights into the Cellular Localization and Functional Properties of TSPYL5 Protein
Source: Int J Mol Sci. 2023 Dec 19;25(1):39. doi: 10.3390/ijms25010039 (PMC10779080; doi:10.3390/ijms25010039)
Supplement: Supplementary file 1 [file ijms-25-00039-s001.zip › Table S1 - Bioinformatic analysis.xlsx]

## Sheet: Bioinformatic analysis
#	Name	Uniprot ID	FuzDrop	PSP Score	DPRs length	DPRs number	PSP (Yes/No)	FuzDrop LLPS	Fuz&PSP LLPS	Role in MLO	PER(VSL2B)	Disorder Classifications	Isoelectric				Full protein name	Name	Uniprot ID
1	CBX4	O00257	0.9973	0.9835	354	3	Yes	Yes	+	Driver	86.6071	IDP	9.41				E3 SUMO-protein ligase CBX4	CBX4	O00257
2	WWP2	O00308	0.9116	0.7105	303	6	Yes	Yes	+	Driver	44.4317	IDP	6.67				NEDD4-like E3 ubiquitin-protein ligase WWP2	WWP2	O00308
3	RNF113A	O15541	0.9866	0.0843	178	4	No	Yes	-	Driver	64.4315	IDP	5.51				E3 ubiquitin-protein ligase RNF113A	RNF113A	O15541
4	H2AFY	O75367	0.5505	0.9176	112	3	Yes	No	-	Client	34.4173	IDP	9.83				Core histone macro-H2A.1	H2AFY	O75367
5	PRPF40A	O75400	0.9981	0.9858	506	9	Yes	Yes	+	Driver	81.7137	IDP	7.18				Pre-mRNA-processing factor 40 homolog A	PRPF40A	O75400
6	STAU1	O95793	0.9347	0.9641	199	8	Yes	Yes	+	Driver	75.3899	IDP	9.46				Double-stranded RNA-binding protein Staufen homolog 1	STAU1	O95793
7	MYC	P01106	0.9563	0.9204	200	4	Yes	Yes	+	Driver	79.7357	IDP	5.28				Myc proto-oncogene protein	MYC	P01106
8	MYCN	P04198	0.9991	0.9757	295	5	Yes	Yes	+	Driver	86.2069	IDP	5.45				N-myc proto-oncogene protein	MYCN	P04198
9	HIST1H2AB	P04908	0.7366	0.0342	43	2	No	Yes	-	Driver	34.6154	IDP	11.05				Histone H2A type 1-B/E	HIST1H2AB	P04908
10	ISG15	P05161	0.147	0.0051	0	0	No	No	-	No	20.6061	Partial IDP	6.83				Ubiquitin-like protein ISG15	ISG15	P05161
11	HSPA8	P11142	0.3211	0.5824	83	2	Yes	No	-	Client	38.6997	IDP	5.37				Heat shock cognate 71 kDa protein	HSPA8	P11142
12	TOP1	P11387	0.3929	0.2234	231	3	No	No	-	Client	60.5229	IDP	9.33				DNA topoisomerase 1	TOP1	P11387
13	SFPQ	P23246	0.999	0.9964	527	3	Yes	Yes	+	Driver	79.7737	IDP	9.45				Splicing factor, proline- and glutamine-rich	SFPQ	P23246
14	DDX6	P26196	0.3308	0.3039	49	2	No	No	-	Client	27.5362	Partial IDP	8.85				Probable ATP-dependent RNA helicase DDX6	DDX6	P26196
15	HIST1H2BB	P33778	0.5539	0.1066	37	1	No	No	-	Client	52.381	IDP	10.31				Histone H2B type 1-B	HIST1H2BB	P33778
16	RPS19	P39019	0.2423	0.0068	0	0	No	No	-	No	48.9655	IDP	10.31				Small ribosomal subunit protein eS19	RPS19	P39019
17	RPL5	P46777	0.1433	0.0371	0	0	No	No	-	No	39.3939	IDP	9.73				Large ribosomal subunit protein uL18	RPL5	P46777
18	RBM25	P49756	0.9965	0.2375	610	5	No	Yes	-	Driver	79.9526	IDP	6.06				RNA-binding protein 25	RBM25	P49756
19	FOXA1	P55317	0.9998	0.9673	331	4	Yes	Yes	+	Driver	83.8983	IDP	8.93				Hepatocyte nuclear factor 3-alpha	FOXA1	P55317
20	RPL15	P61313	0.6722	0.0107	48	2	No	Yes	-	Driver	51.4706	IDP	11.62				Large ribosomal subunit protein eL15	RPL15	P61313
21	RPL23A	P62750	0.6353	0.0151	67	2	No	Yes	-	Driver	48.7179	IDP	10.44				Large ribosomal subunit protein uL23	RPL23A	P62750
22	HIST1H4A	P62805	0.4174	0.1228	24	1	No	No	-	Client	39.8058	IDP	11.36				Histone H4	HIST1H4A	P62805
23	RPL31	P62899	0.2933	0.0207	16	1	No	No	-	Client	30.4	IDP	10.54				Large ribosomal subunit protein eL31	RPL31	P62899
24	RPL8	P62917	0.3036	0.5649	35	2	Yes	No	-	Client	44.7471	IDP	11.04				Large ribosomal subunit protein uL2	RPL8	P62917
25	TUBA1B	P68363	0.1976	0.0132	19	1	No	No	-	Client	16.6297	Partial IDP	4.94				Tubulin alpha-1B chain	TUBA1B	P68363
26	HIST1H3A	P68431	0.1469	0.004	38	1	No	No	-	Client	39.7059	IDP	11.13				Histone H3.1	HIST1H3A	P68431
27	H3F3A	P84243	0.1493	0.0065	39	1	No	No	-	Client	41.9118	IDP	11.27				Histone H3.3	H3F3A	P84243
28	TSPY1	Q01534	0.7834	0.0095	99	4	No	Yes	-	Driver	52.4272	IDP	5.29				Testis-specific Y-encoded protein 1	TSPY1	Q01534
29	PWP1	Q13610	0.823	0.1688	146	3	No	Yes	-	Driver	35.5289	IDP	4.6				Periodic tryptophan protein 1 homolog	PWP1	Q13610
30	NONO	Q15233	0.9869	0.609	268	4	Yes	Yes	+	Driver	76.8577	IDP	9.01				Non-POU domain-containing octamer-binding protein	NONO	Q15233
31	FAM76B	Q5HYJ3	0.896	0.6939	131	2	Yes	Yes	+	Driver	90.8555	IDP	9.38				Protein FAM76B	FAM76B	Q5HYJ3
32	HP1BP3	Q5SSJ5	0.9973	0.9345	353	5	Yes	Yes	+	Driver	67.2694	IDP	9.69				Heterochromatin protein 1-binding protein 3	HP1BP3	Q5SSJ5
33	FIP1L1	Q6UN15	0.9978	0.9323	451	4	Yes	Yes	+	Driver	77.1044	IDP	5.42				Pre-mRNA 3'-end-processing factor FIP1	FIP1L1	Q6UN15
34	MEPCE	Q7L2J0	0.9981	0.9826	393	4	Yes	Yes	+	Driver	66.1829	IDP	9.62				7SK snRNA methylphphate capping enzyme	MEPCE	Q7L2J0
35	ZC3HAV1	Q7Z2W4	0.9	0.9589	223	6	Yes	Yes	+	Driver	51.052	IDP	8.72				Zinc finger CCCH-type antiviral protein 1	ZC3HAV1	Q7Z2W4
36	NUFIP2	Q7Z417	0.9916	0.9978	406	3	Yes	Yes	+	Driver	86.0432	IDP	8.7				FMR1-interacting protein NUFIP2	NUFIP2	Q7Z417
37	TSPYL5	Q86VY4	0.9876	0.845	208	3	Yes	Yes	+	Driver	66.6667	IDP	9.57				TSPYL-5	TSPYL5	Q86VY4
38	ATXN2L	Q8WWM7	0.9999	0.9954	841	5	Yes	Yes	+	Driver	89.5814	IDP	8.7				Ataxin-2-like protein	ATXN2L	Q8WWM7
39	ESR2	Q92731	0.4915	0.1706	105	5	No	No	-	Client	49.2453	IDP	8.81				Estrogen receptor beta	ESR2	Q92731
40	USP7	Q93009	0.3292	0.1051	130	5	No	No	-	Client	23.9347	Partial IDP	5.33				Ubiquitin carboxyl-terminal hydrolase 7	USP7	Q93009
41	ZFP91	Q96JP5	0.9948	0.9934	336	3	Yes	Yes	+	Driver	74.2105	IDP	7.02				E3 ubiquitin-protein ligase ZFP91	ZFP91	Q96JP5
42	MYCBP	Q99417	0.5098	0.0849	22	1	No	No	-	Client	70.8738	IDP	5.71				c-Myc-binding protein	MYCBP	Q99417
43	MYBBP1A	Q9BQG0	0.835	0.4911	459	10	No	Yes	-	Driver	40.3614	IDP	9.34				Myb-binding protein 1A	MYBBP1A	Q9BQG0
44	DDX24	Q9GZR7	0.8808	0.8971	322	9	Yes	Yes	+	Driver	49.3597	IDP	9.14				ATP-dependent RNA helicase DDX24	DDX24	Q9GZR7
45	TP63	Q9H3D4	0.9526	0.9371	261	5	Yes	Yes	+	Driver	59.2647	IDP	6.12				Tumor protein 63	TP63	Q9H3D4
46	DDX21	Q9NR30	0.4512	0.9921	269	4	Yes	No	-	Client	45.3384	IDP	9.32				Nucleolar RNA helicase 2	DDX21	Q9NR30
47	DCAF13	Q9NV06	0.156	0.0331	0	0	No	No	-	No	26.7416	Partial IDP	9.3				DDB1- and CUL4-associated factor 13	DCAF13	Q9NV06
48	DAXX	Q9UER7	0.9983	0.9681	471	6	Yes	Yes	+	Driver	72.973	IDP	4.8				Death domain-associated protein 6	DAXX	Q9UER7
49	ZRANB1	Q9UGI0	0.6097	0.1175	140	5	No	Yes	-	Driver	36.2994	IDP	5.48				Ubiquitin thioesterase ZRANB1	ZRANB1	Q9UGI0
								+	21		IDP	44
								-	28		Partial IDP	5
									Driver	30
									Client	15
									No	4
	*SARS-COV-2
50	N*	P0DTC9	0.9941	0.9919	257	8	Yes	Yes	+	Driver	69.9284	IDP	10.07				Nucleoprotein	N*	P0DTC9
0	TSPYL5	Q86VY4	0.9876	0.845	209	3	Yes	Yes	+	Driver	65.71	IDP	9.57
