# Supplementary material for: Insights into the Cellular Localization and Functional Properties of TSPYL5 Protein
Source: Int J Mol Sci. 2023 Dec 19;25(1):39. doi: 10.3390/ijms25010039 (PMC10779080; doi:10.3390/ijms25010039)
Supplement: Supplementary file 1 [file ijms-25-00039-s001.zip › Table S2 - Enrichment_Analysis_Visualizer_data_GO Biological Process 2023.csv]

term	p-value	q-value
Chromatin Remodeling (GO:0006338)	8.968897032663241e-08	2.4122310190085664e-05
Cytoplasmic Translation (GO:0002181)	1.1569453328578257e-07	2.4122310190085664e-05
Peptide Biosynthetic Process (GO:0043043)	2.6351809496474767e-06	0.00036629015200099926
Chromatin Organization (GO:0006325)	4.379828009762252e-06	0.00045659707001771476
Macromolecule Biosynthetic Process (GO:0009059)	6.149325229764012e-06	0.0005128537241623186
Negative Regulation Of Nucleic Acid-Templated Transcription (GO:1903507)	1.5914908747805498e-05	0.0011060861579724821
Translation (GO:0006412)	2.4858999362640766e-05	0.0014808861048887427
Regulation Of DNA-templated Transcription (GO:0006355)	4.5394673027306994e-05	0.002366197331548377
Positive Regulation Of Transcription By RNA Polymerase I (GO:0045943)	8.329713391830358e-05	0.0034812886109826576
Regulation Of Gene Expression (GO:0010468)	8.485202934286461e-05	0.0034812886109826576
Gene Expression (GO:0010467)	9.183255328731231e-05	0.0034812886109826576
Regulation Of Nucleic Acid-Templated Transcription (GO:1903506)	0.0001239847137342043	0.0043084688022635995
Positive Regulation Of miRNA Transcription (GO:1902895)	0.0001690886138794749	0.0054238424605954644
Negative Regulation Of DNA-templated Transcription (GO:0045892)	0.00018878040839008292	0.005622959307047469
Positive Regulation Of miRNA Metabolic Process (GO:2000630)	0.0002497855682645102	0.006913410151885747
Ribosome Assembly (GO:0042255)	0.00026526273964070014	0.006913410151885747
Regulation Of miRNA Transcription (GO:1902893)	0.0004330691157728682	0.010622930663369768
Positive Regulation Of Histone Acetylation (GO:0035066)	0.0005467878206419364	0.012667251178204861
Regulation Of Viral Genome Replication (GO:0045069)	0.0006292667740133991	0.01313345806473604
Positive Regulation Of Transcription By RNA Polymerase III (GO:0045945)	0.0006299020654549659	0.01313345806473604
Positive Regulation Of Peptidyl-Lysine Acetylation (GO:2000758)	0.0008132713373134499	0.016149245126652792
Regulation Of Cell Division (GO:0051302)	0.001173523974472874	0.022243613516144928
Regulation Of Histone Acetylation (GO:0035065)	0.001370383663162003	0.022857999501542207
Response To Gamma Radiation (GO:0010332)	0.001370383663162003	0.022857999501542207
Ribosomal Large Subunit Assembly (GO:0000027)	0.001370383663162003	0.022857999501542207
rRNA Metabolic Process (GO:0016072)	0.0015300336428855958	0.024539385733972827
Stress Granule Assembly (GO:0034063)	0.001632124977335775	0.025207263538852526
mRNA Splicing, Via Spliceosome (GO:0000398)	0.0018969633327075369	0.02594749280065625
Regulation Of Transcription By RNA Polymerase III (GO:0006359)	0.0019157650058532817	0.02594749280065625
mRNA Processing (GO:0006397)	0.001997005570499028	0.02594749280065625
ncRNA Processing (GO:0034470)	0.0020046761378758565	0.02594749280065625
rRNA Processing (GO:0006364)	0.002062430760327193	0.02594749280065625
Protein Modification By Small Protein Conjugation (GO:0032446)	0.0021025156255814067	0.02594749280065625
Positive Regulation Of Transcription By RNA Polymerase II (GO:0045944)	0.002115622914202188	0.02594749280065625
Regulation Of Protein Transport (GO:0051223)	0.002221087354345103	0.026462669336054512
Maturation Of SSU-rRNA From Tricistronic rRNA Transcript (SSU-rRNA, 5.8S rRNA, LSU-rRNA) (GO:0000462)	0.002547877166796628	0.02951291051539428
Regulation Of Protein Ubiquitination (GO:0031396)	0.002837432470264575	0.03177892384034326
Regulation Of Transcription By RNA Polymerase I (GO:0006356)	0.0028959211173454295	0.03177892384034326
Regulation Of Telomere Maintenance (GO:0032204)	0.0040654672914765	0.04149059767231798
Maturation Of SSU-rRNA (GO:0030490)	0.0040654672914765	0.04149059767231798
Regulation Of Cell Cycle Process (GO:0010564)	0.0042087165784917896	0.04149059767231798
Positive Regulation Of Intrinsic Apoptotic Signaling Pathway (GO:2001244)	0.0042784069542198405	0.04149059767231798
Negative Regulation Of Ubiquitin-Dependent Protein Catabolic Process (GO:2000059)	0.0042784069542198405	0.04149059767231798
Intracellular Steroid Hormone Receptor Signaling Pathway (GO:0030518)	0.005180691162792406	0.0490988230655553
Response To Unfolded Protein (GO:0006986)	0.005418765891608996	0.050213897262243366
Regulation Of Signal Transduction By P53 Class Mediator (GO:1901796)	0.00616259351355971	0.055568997060368455
protein-RNA Complex Assembly (GO:0022618)	0.006263172330545126	0.055568997060368455
Ribosome Biogenesis (GO:0042254)	0.00685512285061963	0.05955387976475804
Negative Regulation Of Innate Immune Response (GO:0045824)	0.007499481830469069	0.06347581934222149
Negative Regulation Of Viral Genome Replication (GO:0045071)	0.0077812124839393305	0.06347581934222149
Ribosomal Large Subunit Biogenesis (GO:0042273)	0.008067670084263163	0.06347581934222149
Protein K63-linked Ubiquitination (GO:0070534)	0.008067670084263163	0.06347581934222149
Negative Regulation Of Protein Modification By Small Protein Conjugation Or Removal (GO:1903321)	0.008067670084263163	0.06347581934222149
Negative Regulation Of Cytokine-Mediated Signaling Pathway (GO:0001960)	0.009570010787955807	0.07390174997365873
Negative Regulation Of Gene Expression (GO:0010629)	0.009818362992901137	0.0741022969000321
Negative Regulation Of Viral Process (GO:0048525)	0.010203187898195867	0.0741022969000321
Regulation Of Transcription By RNA Polymerase II (GO:0006357)	0.010245657367609406	0.0741022969000321
RNA Splicing, Via Transesterification Reactions With Bulged Adenosine As Nucleophile (GO:0000377)	0.01030679429305003	0.0741022969000321
Protein-Containing Complex Disassembly (GO:0032984)	0.010526589465425666	0.0743997933403814
Negative Regulation Of Macromolecule Metabolic Process (GO:0010605)	0.011260366062524252	0.07517347955632096
Positive Regulation Of DNA-templated Transcription (GO:0045893)	0.011351325069608348	0.07517347955632096
snRNA Modification (GO:0040031)	0.012438777192772534	0.07517347955632096
Negative Regulation Of Chemokine-Mediated Signaling Pathway (GO:0070100)	0.012438777192772534	0.07517347955632096
Protein Targeting To Vacuole Involved In Autophagy (GO:0071211)	0.012438777192772534	0.07517347955632096
Regulation Of Retrograde Transport, Endosome To Golgi (GO:1905279)	0.012438777192772534	0.07517347955632096
Positive Regulation Of Intrinsic Apoptotic Signaling Pathway By P53 Class Mediator (GO:1902255)	0.012438777192772534	0.07517347955632096
ISG15-protein Conjugation (GO:0032020)	0.012438777192772534	0.07517347955632096
Negative Regulation Of Gene Expression Via CpG Island Methylation (GO:0044027)	0.012438777192772534	0.07517347955632096
Axo-Dendritic Transport (GO:0008088)	0.012438777192772534	0.07517347955632096
Regulation Of Notch Signaling Pathway (GO:0008593)	0.013274200561286012	0.07907630905794667
Cellular Response To Hypoxia (GO:0071456)	0.014004803729585262	0.07970198411972827
Cellular Response To Decreased Oxygen Levels (GO:0036294)	0.014376533555205991	0.07970198411972827
Clathrin Coat Disassembly (GO:0072318)	0.014908284799373634	0.07970198411972827
Regulation Of Oxidative Stress-Induced Neuron Intrinsic Apoptotic Signaling Pathway (GO:1903376)	0.014908284799373634	0.07970198411972827
Positive Regulation Of Fibroblast Apoptotic Process (GO:2000271)	0.014908284799373634	0.07970198411972827
Negative Regulation Of Stress-Activated Protein Kinase Signaling Cascade (GO:0070303)	0.014908284799373634	0.07970198411972827
Positive Regulation Of Kidney Development (GO:0090184)	0.014908284799373634	0.07970198411972827
Anterograde Dendritic Transport (GO:0098937)	0.014908284799373634	0.07970198411972827
Proteolysis Involved In Protein Catabolic Process (GO:0051603)	0.0162985561731684	0.08524495180561022
Regulation Of Chemokine-Mediated Signaling Pathway (GO:0070099)	0.017371741450283952	0.08524495180561022
Protein Deubiquitination Involved In Ubiquitin-Dependent Protein Catabolic Process (GO:0071947)	0.017371741450283952	0.08524495180561022
Positive Regulation Of DNA Demethylation (GO:1901537)	0.017371741450283952	0.08524495180561022
Negative Regulation Of Circadian Rhythm (GO:0042754)	0.017371741450283952	0.08524495180561022
mRNA Metabolic Process (GO:0016071)	0.019162754331397695	0.08524495180561022
Positive Regulation Of Cell-Cell Adhesion Mediated By Cadherin (GO:2000049)	0.01982916145118511	0.08524495180561022
Regulation Of DNA Methylation (GO:0044030)	0.01982916145118511	0.08524495180561022
Regulation Of DNA Demethylation (GO:1901535)	0.01982916145118511	0.08524495180561022
Modification-Dependent Macromolecule Catabolic Process (GO:0043632)	0.01982916145118511	0.08524495180561022
Protein poly-ADP-ribosylation (GO:0070212)	0.01982916145118511	0.08524495180561022
Negative Regulation Of Ubiquitin Protein Ligase Activity (GO:1904667)	0.01982916145118511	0.08524495180561022
Positive Regulation Of Respiratory Burst (GO:0060267)	0.01982916145118511	0.08524495180561022
Regulation Of Intrinsic Apoptotic Signaling Pathway By P53 Class Mediator (GO:1902253)	0.01982916145118511	0.08524495180561022
Negative Regulation Of Oxidative Stress-Induced Neuron Death (GO:1903204)	0.01982916145118511	0.08524495180561022
Transcription-Coupled Nucleotide-Excision Repair (GO:0006283)	0.01982916145118511	0.08524495180561022
Regulation Of Fibroblast Apoptotic Process (GO:2000269)	0.01982916145118511	0.08524495180561022
DNA Topological Change (GO:0006265)	0.01982916145118511	0.08524495180561022
Negative Regulation Of Transporter Activity (GO:0032410)	0.01982916145118511	0.08524495180561022
Negative Regulation Of Establishment Of Protein Localization (GO:1904950)	0.022280559123686802	0.09199003123343957
Positive Regulation Of Mesenchymal Cell Proliferation (GO:0002053)	0.022280559123686802	0.09199003123343957
Positive Regulation Of Transcription Of Nucleolar Large rRNA By RNA Polymerase I (GO:1901838)	0.022280559123686802	0.09199003123343957
Response To Type I Interferon (GO:0034340)	0.022280559123686802	0.09199003123343957
Protein Ubiquitination (GO:0016567)	0.0229782187374676	0.0927481109431045
Peptidyl-Lysine Modification (GO:0018205)	0.023131423352716708	0.0927481109431045
Cellular Response To Hormone Stimulus (GO:0032870)	0.023131423352716708	0.0927481109431045
Regulation Of Protein Localization To Cajal Body (GO:1904869)	0.02472594881725805	0.09727094959242083
Positive Regulation Of Protein Localization To Cajal Body (GO:1904871)	0.02472594881725805	0.09727094959242083
RNA Splicing (GO:0008380)	0.02499487952283687	0.09740995103759789
Regulation Of Cytoplasmic Transport (GO:1903649)	0.027165344857992397	0.10205359284489035
P-body Assembly (GO:0033962)	0.027165344857992397	0.10205359284489035
Regulation Of Mesenchymal Cell Proliferation (GO:0010464)	0.027165344857992397	0.10205359284489035
Negative Regulation Of Cell Division (GO:0051782)	0.027165344857992397	0.10205359284489035
DNA Conformation Change (GO:0071103)	0.029598761568907096	0.10854558907596673
Positive Regulation Of mRNA Metabolic Process (GO:1903313)	0.029598761568907096	0.10854558907596673
Positive Regulation Of DNA Metabolic Process (GO:0051054)	0.02991047692165705	0.10854558907596673
Positive Regulation Of Apoptotic Process (GO:0043065)	0.029934634877065165	0.10854558907596673
Cytoskeleton Organization (GO:0007010)	0.03145448478079644	0.10857667418483076
RNA Metabolic Process (GO:0016070)	0.03145448478079644	0.10857667418483076
Protein Deubiquitination (GO:0016579)	0.03197607762407203	0.10857667418483076
Extracellular Transport (GO:0006858)	0.03202621324876303	0.10857667418483076
Protein Localization To Synapse (GO:0035418)	0.03202621324876303	0.10857667418483076
Cellular Response To Arsenic-Containing Substance (GO:0071243)	0.03202621324876303	0.10857667418483076
Regulation Of Transcription Of Nucleolar Large rRNA By RNA Polymerase I (GO:1901836)	0.03202621324876303	0.10857667418483076
Negative Regulation Of NLRP3 Inflammasome Complex Assembly (GO:1900226)	0.03202621324876303	0.10857667418483076
Protein Modification By Small Protein Removal (GO:0070646)	0.03302953017935412	0.11107511358702152
miRNA-mediated Gene Silencing By Inhibition Of Translation (GO:0035278)	0.034447714169871156	0.11491757447069018
Ribonucleoprotein Complex Biogenesis (GO:0022613)	0.035176955009368155	0.11641897015005175
Cellular Response To Estrogen Stimulus (GO:0071391)	0.03686327859360632	0.11645444828434726
Negative Regulation Of Type I Interferon-Mediated Signaling Pathway (GO:0060339)	0.03686327859360632	0.11645444828434726
Regulation Of Monocyte Differentiation (GO:0045655)	0.03686327859360632	0.11645444828434726
Negative Regulation Of Immune Effector Process (GO:0002698)	0.03686327859360632	0.11645444828434726
Negative Regulation Of Gluconeogenesis (GO:0045721)	0.03686327859360632	0.11645444828434726
Activation Of NF-kappaB-inducing Kinase Activity (GO:0007250)	0.03686327859360632	0.11645444828434726
Alternative mRNA Splicing, Via Spliceosome (GO:0000380)	0.039272920734465235	0.11822561257105008
Protein Localization To Mitochondrion (GO:0070585)	0.039272920734465235	0.11822561257105008
Cellular Response To Gamma Radiation (GO:0071480)	0.039272920734465235	0.11822561257105008
Cellular Response To Nitrogen Compound (GO:1901699)	0.039272920734465235	0.11822561257105008
Cellular Response To Starvation (GO:0009267)	0.0396295625933463	0.11822561257105008
Negative Regulation Of Transcription By RNA Polymerase II (GO:0000122)	0.04116228822031906	0.11822561257105008
Ribosomal Small Subunit Assembly (GO:0000028)	0.04167665479123348	0.11822561257105008
ncRNA Metabolic Process (GO:0034660)	0.04167665479123348	0.11822561257105008
Cellular Response To Unfolded Protein (GO:0034620)	0.04167665479123348	0.11822561257105008
Regulation Of Ubiquitin Protein Ligase Activity (GO:1904666)	0.04167665479123348	0.11822561257105008
Intracellular Estrogen Receptor Signaling Pathway (GO:0030520)	0.04167665479123348	0.11822561257105008
Androgen Receptor Signaling Pathway (GO:0030521)	0.04167665479123348	0.11822561257105008
Negative Regulation Of Oxidative Stress-Induced Intrinsic Apoptotic Signaling Pathway (GO:1902176)	0.04167665479123348	0.11822561257105008
Negative Regulation Of Fibroblast Proliferation (GO:0048147)	0.04167665479123348	0.11822561257105008
Negative Regulation Of Ubiquitin-Protein Transferase Activity (GO:0051444)	0.04167665479123348	0.11822561257105008
Ureteric Bud Morphogenesis (GO:0060675)	0.04407449493169267	0.1209148972797095
Regulation Of Oxidative Stress-Induced Intrinsic Apoptotic Signaling Pathway (GO:1902175)	0.04407449493169267	0.1209148972797095
Branching Involved In Ureteric Bud Morphogenesis (GO:0001658)	0.04407449493169267	0.1209148972797095
Regulation Of Protein Neddylation (GO:2000434)	0.04407449493169267	0.1209148972797095
Regulation Of Cell-Cell Adhesion Mediated By Cadherin (GO:2000047)	0.04407449493169267	0.1209148972797095
Non-Membrane-Bounded Organelle Assembly (GO:0140694)	0.04488006324931198	0.1223201723853797
Negative Regulation Of Cellular Biosynthetic Process (GO:0031327)	0.046080253337353536	0.12420840934690126
Dopaminergic Neuron Differentiation (GO:0071542)	0.04646645529524364	0.12420840934690126
Establishment Of Skin Barrier (GO:0061436)	0.04646645529524364	0.12420840934690126
protein-DNA Complex Disassembly (GO:0032986)	0.04885254998202776	0.12893362875003528
Cellular Response To Copper Ion (GO:0071280)	0.04885254998202776	0.12893362875003528
