# Supplementary material for: Insights into the Cellular Localization and Functional Properties of TSPYL5 Protein
Source: Int J Mol Sci. 2023 Dec 19;25(1):39. doi: 10.3390/ijms25010039 (PMC10779080; doi:10.3390/ijms25010039)
Supplement: Supplementary file 1 [file ijms-25-00039-s001.zip › Table S3 - Enrichment_Analysis_Visualizer_data_GO Molecular Function 2023.csv]

term	p-value	q-value
RNA Binding (GO:0003723)	3.897823913624562e-15	3.352128565717123e-13
7SK snRNA Binding (GO:0097322)	0.00012760097078443218	0.003963768083701013
Cadherin Binding (GO:0045296)	0.0001382709796639888	0.003963768083701013
DNA Binding (GO:0003677)	0.00021856269428162422	0.004699097927054921
Ubiquitin Protein Ligase Binding (GO:0031625)	0.000566750673998239	0.00974811159276971
Ubiquitin-Like Protein Ligase Binding (GO:0044389)	0.0007575826439277082	0.010858684562963818
Ubiquitin-Like Protein Peptidase Activity (GO:0019783)	0.0028959211173454295	0.03557845944167242
snRNA Binding (GO:0017069)	0.005180691162792406	0.0462034393591752
mRNA Binding (GO:0003729)	0.005355828836513023	0.0462034393591752
Kinase Activator Activity (GO:0019209)	0.005418765891608996	0.0462034393591752
rRNA Binding (GO:0019843)	0.0059097422436154325	0.0462034393591752
Supercoiled DNA Binding (GO:0097100)	0.012438777192772534	0.08228729527526445
C3HC4-type RING Finger Domain Binding (GO:0055131)	0.012438777192772534	0.08228729527526445
Ubiquitin Ligase Inhibitor Activity (GO:1990948)	0.017371741450283952	0.10645156025761472
5S rRNA Binding (GO:0008097)	0.01982916145118511	0.10645156025761472
Ubiquitin-Protein Transferase Inhibitor Activity (GO:0055105)	0.01982916145118511	0.10645156025761472
Ubiquitin-Like Protein Transferase Activity (GO:0019787)	0.022110403168695048	0.10645156025761472
O-methyltransferase Activity (GO:0008171)	0.022280559123686802	0.10645156025761472
Estrogen Response Element Binding (GO:0034056)	0.02472594881725805	0.10747798194819853
Cysteine-Type Deubiquitinase Activity (GO:0004843)	0.02499487952283687	0.10747798194819853
NAD+ Binding (GO:0070403)	0.029598761568907096	0.11394243917726612
Ubiquitination-Like Modification-Dependent Protein Binding (GO:0140035)	0.03202621324876303	0.11394243917726612
Deubiquitinase Activity (GO:0101005)	0.03250109931246501	0.11394243917726612
DNA-binding Transcription Factor Binding (GO:0140297)	0.03342412653140816	0.11394243917726612
Nuclear Receptor Binding (GO:0016922)	0.03356135065785609	0.11394243917726612
SUMO Binding (GO:0032183)	0.034447714169871156	0.11394243917726612
K48-linked Deubiquitinase Activity (GO:1990380)	0.03686327859360632	0.11741636885370903
RNA Methyltransferase Activity (GO:0008173)	0.039272920734465235	0.12062397082728608
DNA Binding, Bending (GO:0008301)	0.04167665479123348	0.12359283834641654
Ubiquitin-Like Protein Ligase Activity (GO:0061659)	0.045458360615302555	0.12909567490589866
Fibroblast Growth Factor Binding (GO:0017134)	0.04885254998202776	0.12909567490589866
WW Domain Binding (GO:0050699)	0.04885254998202776	0.12909567490589866
