# Supplementary material for: Insights into the Cellular Localization and Functional Properties of TSPYL5 Protein
Source: Int J Mol Sci. 2023 Dec 19;25(1):39. doi: 10.3390/ijms25010039 (PMC10779080; doi:10.3390/ijms25010039)
Supplement: Supplementary file 1 [file ijms-25-00039-s001.zip › Table S4 - Enrichment_Analysis_Visualizer_data_GO Cellular Component 2023.csv]

term	p-value	q-value
Nucleus (GO:0005634)	1.1504542816862688e-08	6.212453121105851e-07
Large Ribosomal Subunit (GO:0015934)	1.8913492944398176e-07	3.2004727844100466e-06
Cytosolic Large Ribosomal Subunit (GO:0022625)	1.8913492944398176e-07	3.2004727844100466e-06
Nucleolus (GO:0005730)	3.11679821099166e-07	3.2004727844100466e-06
Nuclear Lumen (GO:0031981)	3.528366659537978e-07	3.2004727844100466e-06
Intracellular Membrane-Bounded Organelle (GO:0043231)	3.5560808715667186e-07	3.2004727844100466e-06
Ribosome (GO:0005840)	4.25695191538096e-07	3.2839343347224546e-06
Intracellular Non-Membrane-Bounded Organelle (GO:0043232)	8.440698656294562e-07	5.697471592998829e-06
Cytoplasmic Stress Granule (GO:0010494)	3.88316462511635e-05	0.000232989877506981
Polysomal Ribosome (GO:0042788)	4.6085838596253206e-05	0.00024886352841976735
B-WICH Complex (GO:0110016)	9.128927051395767e-05	0.0004481473279776104
Focal Adhesion (GO:0005925)	0.002740727220928492	0.012333272494178215
Cell-Substrate Junction (GO:0030055)	0.002992579251221947	0.012430713812768088
Chromosome (GO:0005694)	0.008002236535681195	0.030865769494770323
Small-Subunit Processome (GO:0032040)	0.014376533555205991	0.051755520798741565
Clathrin-Sculpted Gamma-Aminobutyric Acid Transport Vesicle (GO:0061200)	0.017371741450283952	0.054972428825190815
Clathrin-Sculpted Gamma-Aminobutyric Acid Transport Vesicle Membrane (GO:0061202)	0.017371741450283952	0.054972428825190815
P-body (GO:0000932)	0.018324142941730272	0.054972428825190815
U2-type Spliceosomal Complex (GO:0005684)	0.021328695384006162	0.06061839740717541
mRNA Cleavage And Polyadenylation Specificity Factor Complex (GO:0005847)	0.03202621324876303	0.08235311978253351
RISC Complex (GO:0016442)	0.03202621324876303	0.08235311978253351
Prespliceosome (GO:0071010)	0.03686327859360632	0.08294237683561423
PRC1 Complex (GO:0035102)	0.03686327859360632	0.08294237683561423
U2-type Prespliceosome (GO:0071004)	0.03686327859360632	0.08294237683561423
Asymmetric Synapse (GO:0032279)	0.04369185304054307	0.09153933562736172
U1 snRNP (GO:0005685)	0.04407449493169267	0.09153933562736172
